# Supplementary material for: Comparison of the burden of musculoskeletal disorders between China and worldwide data using the global burden of disease dataset from 1990 to 2021
Source: Ann Med. 2025 Jul 13;57(1):2529578. doi: 10.1080/07853890.2025.2529578 (PMC12258175; doi:10.1080/07853890.2025.2529578)
Supplement: Supplemental Material [file IANN_A_2529578_SM6039.zip]

Archive with 10 entries (9 files):
- suppl_data/
- suppl_data/Clean copy - Supplementary_Table_1 - IANN-2025-1022.R1.docx
- suppl_data/Clean copy - Supplementary_Table_2 - IANN-2025-1022.R1.docx
- suppl_data/Clean copy - Supplementary_Table_3 - IANN-2025-1022.R1.docx
- suppl_data/Clean copy - Supplementary_Table_4 - IANN-2025-1022.R1.docx
- suppl_data/Supplementary Figure 1.jpeg
- suppl_data/Supplementary Figure 2.jpg
- suppl_data/Supplementary Figure 3.jpg
- suppl_data/Supplementary Figure 4.jpg
- suppl_data/Supplementary Figure caption.docx
